# Supplementary material for: Trans-[Pt(amine)Cl2(PPh3)] Complexes Target Mitochondria and Endoplasmic Reticulum in Gastric Cancer Cells
Source: Int J Mol Sci. 2024 Jul 15;25(14):7739. doi: 10.3390/ijms25147739 (PMC11276749; doi:10.3390/ijms25147739)
Supplement: Supplementary file 1 [file ijms-25-07739-s001.zip]

Archive with 1 entries (1 files):
- ijms-3045316-supplementary.pdf
